# Supplementary material for: Short Barcodes for Next Generation Sequencing
Source: PLoS One. 2013 Dec 30;8(12):e82933. doi: 10.1371/journal.pone.0082933 (PMC3875435; doi:10.1371/journal.pone.0082933)
Supplement: ZIP file S1 — File of barcode sets. This file contains a list of all barcodes considered in the paper. (ZIP) [file pone.0082933.s002.zip]

Archive with 13 entries (12 files):
- Barcodes_largestSets/
- Barcodes_largestSets/BL_n6_60_d4_gc3366_h2.txt
- Barcodes_largestSets/IL_n6_48_d2_h4.txt
- Barcodes_largestSets/RN_n6_91_d3_gc3366_h2.txt
- Barcodes_largestSets/RN_n6_48_d3_gc5050_h1.txt
- Barcodes_largestSets/BC_n7_134_d3_gc4258_h1.txt
- Barcodes_largestSets/BC_n7_67_d4_gc4258_h2.txt
- Barcodes_largestSets/BC_n7_71_d4_gc2872_h2.txt
- Barcodes_largestSets/BC_n7_78_d4_gc1486_h3.txt
- Barcodes_largestSets/BC_n8_97_d4_gc5050_h1.txt
- Barcodes_largestSets/BL_n8_50_d5_gc3762_h3.txt
- Barcodes_largestSets/BC_n8_50_d5_g3762_h3.txt
- Barcodes_largestSets/BL_n8_58_d5_gc2575_h3.txt
