# Supplementary material for: Short Barcodes for Next Generation Sequencing
Source: PLoS One. 2013 Dec 30;8(12):e82933. doi: 10.1371/journal.pone.0082933 (PMC3875435; doi:10.1371/journal.pone.0082933)
Supplement: ZIP file S1 — File of barcode sets. This file contains a list of all barcodes considered in the paper. (ZIP) [file pone.0082933.s002.zip › Barcodes_largestSets/BL_n6_60_d4_gc3366_h2.txt]

GTAATG
CAGACG
CTGGTC
CTTCGG
AGACCG
CGTGCT
ACGGCA
GCACGA
TAATGG
CTATCA
GCCGTT
ACCAGG
TGTAAG
GACCAG
TTCGCG
ATGTAG
TCCTAA
CCGTGT
TTACAC
CTCAAT
ATCCTA
TGAGTA
TAGGAT
CATTAC
AGCGAC
GTCTGC
TGCCGT
CGCTTG
AGTTGA
CGGCAA
GCTTCG
ACATTC
TCAACT
CACGGA
TACATC
GGCACA
AGGATT
CGAAGC
TCGCTG
GTTGAA
AATGTG
GATAGT
GCGAAC
GTGCCT
AACTCT
TTGAGA
ATAGGT
AAGCGC
GGATAT
ACTCAT
TGGTCC
CCAGAG
CCTATA
TATCCA
GGTCTC
GAGTTA
TCTGGC
ATTACC
CAACTT
GAAGCC
