# Supplementary material for: Short Barcodes for Next Generation Sequencing
Source: PLoS One. 2013 Dec 30;8(12):e82933. doi: 10.1371/journal.pone.0082933 (PMC3875435; doi:10.1371/journal.pone.0082933)
Supplement: ZIP file S1 — File of barcode sets. This file contains a list of all barcodes considered in the paper. (ZIP) [file pone.0082933.s002.zip › Barcodes_largestSets/IL_n6_48_d2_h4.txt]

ATTATA
TACAAG
GTCGTC
TAGTTG
CACTGT
CTTCGA
GAATGA
ACATCG
ATTGGC
GATCTG
GCTGTA
CGTACG
TGCCGA
GGACGG
GGAACT
GCTCAT
TGTTGG
CGATTA
ATCAGT
GCCATG
CCACTC
CGTGAT
TGAGTG
TCTGAG
TTTCAC
TGACAT
AAGCTA
AGCTAG
ATCGTG
GTAGCC
CGAAAC
CTTTTG
GCCTAA
GCGGAC
CTGATC
CCGGTG
TGGTCA
TCAAGT
GGCCAC
GTATAG
GCTACC
CTCTAC
AGGAAT
TCGGGA
CGCCTG
TTGACT
ATTCCG
AAAATG
