# Supplementary material for: Short Barcodes for Next Generation Sequencing
Source: PLoS One. 2013 Dec 30;8(12):e82933. doi: 10.1371/journal.pone.0082933 (PMC3875435; doi:10.1371/journal.pone.0082933)
Supplement: ZIP file S1 — File of barcode sets. This file contains a list of all barcodes considered in the paper. (ZIP) [file pone.0082933.s002.zip › Barcodes_largestSets/RN_n6_91_d3_gc3366_h2.txt]

GATCGC
GTTGGA
AACACG
TAACCA
AACCGA
CGAATT
TAAGAC
GATGTG
TGTACG
GATTCA
AACGAT
CGATAC
CATGAA
TGTGGC
GCAACT
ATAGGC
TACAGC
CGCAAG
AACTTC
AAGAAC
GCACTA
TTAAGG
CGCCTA
TACCTG
AAGCCT
GCATAG
TTGACC
TACTCT
GCCAAC
AAGGTA
AAGTGG
AATCAG
ATGCAA
TTCGTA
TAGGCG
TTCTAC
GCGGAA
ACAAGA
ACACAC
ACAGCG
CTACTG
TCAATC
TTGTTG
CAAGCT
ACCATT
TCAGGT
CTCACT
AATGCC
ACCTAA
TCCACA
CTGTAT
CACCAC
ACGCTG
TCCTGG
CTGAGA
TCGAAT
GGCTAT
CAGATG
TCGCGA
GGTCAA
ACTCCA
GGTGCT
CTTAAC
GGTTGG
ACTTGT
AGAACC
TCTCTT
TCTGAG
CTTGTT
AGACGG
GTAGAT
AGAGAA
TCTTCC
GAATGT
GACATA
TGAGTG
TGATGA
GTCTCG
CCATCA
GTGAAG
TGCCGT
CATAGT
AGGAGT
GTGCGT
CCGTTC
GTGGTC
CCTATA
AGGTCA
TGGATA
TGGCAC
AGTCTC
