# Supplementary material for: Short Barcodes for Next Generation Sequencing
Source: PLoS One. 2013 Dec 30;8(12):e82933. doi: 10.1371/journal.pone.0082933 (PMC3875435; doi:10.1371/journal.pone.0082933)
Supplement: ZIP file S1 — File of barcode sets. This file contains a list of all barcodes considered in the paper. (ZIP) [file pone.0082933.s002.zip › Barcodes_largestSets/RN_n6_48_d3_gc5050_h1.txt]

TGACTG
ACACTC
ACAGAG
GCGATA
TGAGAC
GTACGT
CATCTG
CATGAC
ACGACT
GCTCAT
TGCTAG
ACGTAC
CGAGTA
GCATCA
TGTACG
ACTAGC
GTAGTC
TGTCGT
CGTAGA
GTCAGA
ACTGCA
CTACAC
AGACGA
AGAGCT
AGCACA
GTGTCT
TACGCA
AGCTGT
CTGACA
AGTCAG
TAGCGA
CTGTAG
TAGTCG
AGTGTC
ATCGAC
GACATG
GACTAC
ATCTCG
TGCATC
GAGAGT
ATGCTG
CACACT
TCGTGT
CACTGA
GATGCT
CAGATC
TCTGTG
CAGCAT
