# Supplementary material for: Short Barcodes for Next Generation Sequencing
Source: PLoS One. 2013 Dec 30;8(12):e82933. doi: 10.1371/journal.pone.0082933 (PMC3875435; doi:10.1371/journal.pone.0082933)
Supplement: ZIP file S1 — File of barcode sets. This file contains a list of all barcodes considered in the paper. (ZIP) [file pone.0082933.s002.zip › Barcodes_largestSets/BC_n7_134_d3_gc4258_h1.txt]

TATACGC
TATAGCG
TATCGTC
TATGCTG
TACTACG
TACTCTC
TACACAG
TACGTAC
TACGAGT
TAGTAGC
TAGTGTG
TAGAGAC
TAGCTAG
TAGCACT
TCTCTAC
TCTCATG
TCTCGCT
TCTGTCA
TCTGAGC
TCTGCAT
TCATCTG
TCATGAC
TCACTCG
TCACAGT
TCACGTA
TCAGCGA
TCGTACA
TCGTCGT
TCGATCT
TCGACTA
TCGCTGA
TGTCTGT
TGTCACA
TGTCGAG
TGATCGC
TGATGCT
TGACATC
TGAGTAG
TGCTAGA
TGCTCAT
TGCATCA
TGCAGTC
TGCGATG
ATATGCG
ATACTGC
ATAGCTC
ATCTAGC
ATCTCTG
ATCATCG
ATCACAC
ATCGTGT
ATCGACA
ATGTCGA
ATGTGTC
ATGAGAG
ATGCTCT
ATGCATG
ACTATGC
ACTACTG
ACTAGCA
ACTCAGA
ACTGTAG
ACTGACT
ACACGAT
ACAGATG
ACGTCAC
ACGTGCT
AGTACGT
AGTAGAC
AGTCTCG
AGTCGTA
AGTGTGA
AGTGATC
AGATCAG
AGACACT
AGCTGCA
AGCACTA
CTATCAC
CTACTAG
CTACACA
CTACGTC
CTAGTCT
CTAGAGC
CTCTACT
CTCTGTA
CTCATGA
CTCAGAT
CTGATAC
CTGACTG
CTGAGCA
CTGCAGT
CATCTCT
CATCAGC
CATGACA
CATGCAC
CACTCGT
CACTGAC
CACAGTG
CACGATC
CAGTCTA
CAGATCG
CAGACAT
CGTATAG
CGTACTC
CGTAGCT
CGTGAGT
CGATATG
CGACTGA
CGAGCTA
CGCGTAT
GTATCGT
GTACGCT
GTAGTAC
GTAGACG
GTCTGAG
GTCGCTA
GTGATGT
GTGCGTA
GATCTGA
GATCACG
GATCGAT
GATGCGT
GACTGCT
GACATGC
GACGTCA
GAGTCAG
GAGACTC
GCTATCG
GCTACAC
GCTGATA
GCATATC
GCATGCA
GCAGTGT
GCGAGAT
