# Supplementary material for: Short Barcodes for Next Generation Sequencing
Source: PLoS One. 2013 Dec 30;8(12):e82933. doi: 10.1371/journal.pone.0082933 (PMC3875435; doi:10.1371/journal.pone.0082933)
Supplement: ZIP file S1 — File of barcode sets. This file contains a list of all barcodes considered in the paper. (ZIP) [file pone.0082933.s002.zip › Barcodes_largestSets/BC_n7_67_d4_gc4258_h2.txt]

TTATCCG
TTAAGGC
TTCCTTC
TTCGAAG
TTGCACT
TTGGTGA
TATTCGC
TATAGCG
TAACTGG
TAAGACC
TACCGAT
TACGCTA
TCTCTCA
TCTGAGT
TCACCTT
TCAGGAA
TCCTGTG
TCCACAC
TGTCATG
TGTGTAC
TGCTTCT
TGCAAGA
TGGTCAA
TGGAGTT
ATTACGG
ATTCGAC
ATAGCTC
ATCTACC
ATGTGGT
AATGCCT
AACTCAG
AACATGC
AAGCATC
ACTGTTG
ACATAGG
ACAACCA
ACGTTAC
AGTTGCA
AGTCTGT
AGAAGAG
AGCGATT
CTTATCC
CTTCAGA
CTTGGTT
CTCTTGG
CTCAGAA
CTGAATG
CAATGTC
CAACCAA
CACAACT
CAGTTCA
CCTTCTA
CCAATGT
CGTACAT
CGAGTTA
GTTGCAA
GTACGTA
GTAGTCT
GTCTCTT
GTGCTAG
GACTGGA
GAGACGT
GCTTGAT
GCTAATC
GGATTGC
GGACAAT
GGCATTG
