# Supplementary material for: Short Barcodes for Next Generation Sequencing
Source: PLoS One. 2013 Dec 30;8(12):e82933. doi: 10.1371/journal.pone.0082933 (PMC3875435; doi:10.1371/journal.pone.0082933)
Supplement: ZIP file S1 — File of barcode sets. This file contains a list of all barcodes considered in the paper. (ZIP) [file pone.0082933.s002.zip › Barcodes_largestSets/BC_n7_71_d4_gc2872_h2.txt]

TTATTCC
TTAACTG
TTACAGT
TTAGGAA
TTCTAAG
TTCATGA
TTCCGTC
TTCGCCT
TATTAGC
TATATCG
TATCCTT
TACTGCA
TACACAC
TAGAGGT
TAGCTAA
TAGGATG
TCTTCAA
TCTGTTC
TCATGTT
TCGTTGG
TCGAACA
TGTAGTA
TGTGAAT
TGACGCG
TGAGCGC
TGGTGAC
ATTAACC
ATTCTTG
ATTGCGA
ATACCAC
ATCTGGT
ATGTCCG
ATGGTAT
AATTGAG
AACAAGG
AACCTCT
AAGATTC
ACTATGT
ACTCGCA
ACATAGA
ACAGTCG
ACCTTAC
ACCACTA
ACGCATT
AGTTCTC
AGAACCT
AGCGACA
CTTACAT
CTTGGCG
CTAAGGC
CTGTATA
CAATTGT
CAACATC
CAAGCAG
CACGTTA
CCTTACT
CCAATAA
CCGAGTG
CCGGAAC
CGTCTAC
CGCTTCG
CGCAATT
CGGACGA
GTCGAGC
GTGCGAG
GAATACG
GAACCGA
GACGGAT
GCTAGAC
GCTCAGG
GGAATGG
