# Supplementary material for: Short Barcodes for Next Generation Sequencing
Source: PLoS One. 2013 Dec 30;8(12):e82933. doi: 10.1371/journal.pone.0082933 (PMC3875435; doi:10.1371/journal.pone.0082933)
Supplement: ZIP file S1 — File of barcode sets. This file contains a list of all barcodes considered in the paper. (ZIP) [file pone.0082933.s002.zip › Barcodes_largestSets/BC_n7_78_d4_gc1486_h3.txt]

TTTATTC
TTTCAAT
TTTGCCA
TTATTAG
TTAAAGA
TTACGCC
TTCTCTT
TTGCCGG
TATTTCT
TATACAG
TATCGTA
TATGAGC
TAAGGAT
TACTAAA
TACGTTG
TAGAATT
TAGCTAC
TCTTATG
TCTAGGT
TCATCGC
TCACTTT
TCCATCA
TCCCGAG
TCGGGTC
TGTTGAC
TGAACCT
TGCCATC
TGCGGGA
TGGTTTA
TGGGAAG
ATTTACC
ATTAGAA
ATTGTGT
ATAACTG
ATCTGGG
ATCCTTA
ATCGCAC
AATTCGA
AATGGCG
AAATTTC
AAACAAG
AACATAT
AAGACCC
AAGCGGT
ACTCCTC
ACATGCT
ACAGTAA
ACCAAGC
ACGTCAG
ACGCACA
AGTGATA
AGGATGG
CTTCTCG
CTATGTA
CTAGACT
CTCAAAG
CTGTTGC
CATAACA
CATGCTT
CAATCCG
CAAAGGC
CCGACTA
CGTTAGT
CGTAGTG
CGTCCAA
CGCCGCT
GTGTGAT
GAACTCA
GACTGCC
GAGTAGG
GAGGCAA
GCTGTCC
GCAAACG
GCCTTGT
GGTACGC
GGACGGG
GGGAGCA
GGGCCTT
