# Supplementary material for: Short Barcodes for Next Generation Sequencing
Source: PLoS One. 2013 Dec 30;8(12):e82933. doi: 10.1371/journal.pone.0082933 (PMC3875435; doi:10.1371/journal.pone.0082933)
Supplement: ZIP file S1 — File of barcode sets. This file contains a list of all barcodes considered in the paper. (ZIP) [file pone.0082933.s002.zip › Barcodes_largestSets/BC_n8_97_d4_gc5050_h1.txt]

TATACGCG
TATAGCGC
TACTCTGC
TACTGACG
TACGTCTC
TACGAGAG
TAGCTAGC
TAGCATCG
TAGCGCTA
TCTCTACG
TCTCATGC
TCTCGCAT
TCTGTCGA
TCTGAGCT
TCTGCTAG
TCATCGTC
TCACACTG
TCACGTCA
TCAGCAGT
TCGTACAC
TCGTCTCT
TCGTGAGA
TCGATGTG
TGTCTGTC
TGTGCACA
TGATAGCG
TGATGCGT
TGAGTCAG
TGCTCGAT
TGCATGCA
TGCACATC
TGCAGTAG
TGCGATGT
ATACTCGC
ATACGACG
ATAGCGTG
ATCTCTCG
ATCTGAGC
ATCACGAC
ATCAGCTG
ATCGTGCT
ATCGACGA
ATGCTGAG
ATGCGTGT
ACTACAGC
ACTAGTCG
ACTGTGAC
ACATGCAG
ACGTAGCA
ACGTCATG
ACGATCGT
AGTCACAC
AGTCGAGA
AGAGCTAC
AGCTAGTC
AGCACTGA
AGCAGACT
AGCGTATG
CTATCGCT
CTATGCTC
CTACAGAC
CTAGATCG
CTCTACAG
CTCATACG
CTCGCTAT
CTGTATGC
CTGATCAC
CTGACTCA
CATCTCTG
CATCAGCA
CATCGTAC
CATGACGT
CATGCATC
CACTCGTA
CACATCGA
CAGTCTAG
CAGATGCT
CAGAGATG
CGTATGAG
CGTAGTGT
CGATCAGA
CGACTACT
CGAGTGTA
CGCTATCA
GTACTGCA
GTAGCTGA
GTCACAGT
GTGTAGTG
GTGTGACT
GTGCACAT
GATGCTCT
GACTAGCT
GACAGTCA
GAGTACGA
GCTATCTC
GCTACGAT
GCGATACA
