# Supplementary material for: Short Barcodes for Next Generation Sequencing
Source: PLoS One. 2013 Dec 30;8(12):e82933. doi: 10.1371/journal.pone.0082933 (PMC3875435; doi:10.1371/journal.pone.0082933)
Supplement: ZIP file S1 — File of barcode sets. This file contains a list of all barcodes considered in the paper. (ZIP) [file pone.0082933.s002.zip › Barcodes_largestSets/BL_n8_50_d5_gc3762_h3.txt]

CCTCTCTT
AACTCCGC
CACTTGAG
TTGTGTGG
TATGGCAC
TCTCAAAG
GGACATTA
GTCCTTCG
CAAAGTGT
GTTACCGA
GCATCATG
AGGACATT
TCATTTCC
GAGCCTAT
GACTGACA
GCCAACCT
GTGTAAAC
AAGCGGTG
TGCGTCTG
CTAGTAGC
AGACTGAC
GCGGTGAA
ATTAGACC
TAGCTAGA
TAAACGCG
ATAGCTAG
ATCCAGGT
TTCCCATC
GTAGGGTT
CCCACTAC
TGACGACT
CTGTCGCT
CGCGAAAT
GATGAGGG
CGTTGGTC
CTCCGCAA
CCATAGGA
ACGGATTC
TGGAAGGC
AGCGGTGA
AGTTACCG
GAAATCTC
CATGCATA
ACATGCAT
ACCATAGG
TCCAGGTA
CGGATTCA
TTAGACCA
GGTTTAGT
ACTCCGCA
