# Supplementary material for: Short Barcodes for Next Generation Sequencing
Source: PLoS One. 2013 Dec 30;8(12):e82933. doi: 10.1371/journal.pone.0082933 (PMC3875435; doi:10.1371/journal.pone.0082933)
Supplement: ZIP file S1 — File of barcode sets. This file contains a list of all barcodes considered in the paper. (ZIP) [file pone.0082933.s002.zip › Barcodes_largestSets/BC_n8_50_d5_g3762_h3.txt]

TTTATCCC
TTTCATGG
TTTGCGTT
TTATCACG
TTAAGGGA
TTCTAGAC
TTGCCCAA
TATTGAGC
TAACTCTG
TAAGATCC
TACAACGT
TAGTTGCT
TAGAGTAG
TCTGTAAG
TCATGCAT
TCCTTTGA
TCCACATC
TGCCAACA
ATTTGCTG
ATACTAGC
ATCACTCT
ATCGGAAA
ATGGAGCG
AATATGGG
AATCACAC
AAATCCGA
AACCGGTT
ACTTCGCC
ACTGGTGT
ACACCTAG
ACAGTGTA
ACGAAAGA
AGAAGTTC
AGGTCATT
CTTCGACT
CTAAACAG
CTCGTTTC
CATCCTTA
CAAGCAAT
CACTAATG
CCTGACCA
CCACAGGT
CCGATCTT
CGTTTGAA
CGGTATGC
GTGTGTCA
GACACGAA
GGTAAGCT
GGTGCTAC
GGAGTCGT
