# Supplementary material for: Short Barcodes for Next Generation Sequencing
Source: PLoS One. 2013 Dec 30;8(12):e82933. doi: 10.1371/journal.pone.0082933 (PMC3875435; doi:10.1371/journal.pone.0082933)
Supplement: ZIP file S1 — File of barcode sets. This file contains a list of all barcodes considered in the paper. (ZIP) [file pone.0082933.s002.zip › Barcodes_largestSets/BL_n8_58_d5_gc2575_h3.txt]

TCTCAAAG
AACTCCGC
CACTTGAG
TATGGCAC
CCTCTCTT
TCGGCCGT
GGACATTA
GTCCTTCG
CAAAGTGT
GTTACCGA
TTGTGTGG
AGGACATT
TCATTTCC
GCTCGTGC
AATGTTCT
GACTGACA
GCCAACCT
GTGTAAAC
AAGCGGTG
TGCGTCTG
CTAGTAGC
AGACTGAC
GCGGTGAA
ATTAGACC
TAGCTAGA
TAAACGCG
ATAGCTAG
ATCCAGGT
TTCCCATC
GGGAGCAG
GTAGGGTT
CCCACTAC
TGACGACT
CTGTCGCT
CGCGAAAT
GAGCCTAT
ATGTTCTA
CAGCACCC
ACTCCGCA
CGTTGGTC
CTCCGCAA
TGTTCTAA
CCATAGGA
ACGGATTC
TGGAAGGC
GCATCATG
AGCGGTGA
AGTTACCG
GAAATCTC
CATGCATA
ACATGCAT
ACCATAGG
TCCAGGTA
CTTAATTG
CGGATTCA
TTAGACCA
GGTTTAGT
GATGAGGG
